# Supplementary material for: Attenuating RNA Viruses with Expanded Genetic Codes to Evoke Adjustable Immune Response in PylRS-tRNACUAPyl Transgenic Mice
Source: Vaccines (Basel). 2023 Oct 17;11(10):1606. doi: 10.3390/vaccines11101606 (PMC10610612; doi:10.3390/vaccines11101606)
Supplement: Supplementary file 1 [file vaccines-11-01606-s001.zip]

Archive with 1 entries (1 files):
- vaccines-2559431-Supplemantary Materials.pdf
